# Supplementary material for: Microwave Dielectric Response of Bovine Milk as Pregnancy Detection Tool in Dairy Cows
Source: Sensors (Basel). 2024 Apr 25;24(9):2742. doi: 10.3390/s24092742 (PMC11086119; doi:10.3390/s24092742)
Supplement: Supplementary file 1 [file sensors-24-02742-s001.zip]

Archive with 1 entries (1 files):
- sensors-2865698-supplementary.pdf
